# Supplementary material for: Sex differences in cerebral blood flow and cardiac function in response to exercise in the heat
Source: Exp Physiol. 2025 Oct 25:10.1113/EP092955. Online ahead of print. doi: 10.1113/EP092955 (PMC13394774; doi:10.1113/EP092955)
Supplement: Supplementary file 1 — Supporting Information. [file EPH-9999-0-s001.xlsx]

## Sheet: Data file
ID	Sex	Age (y)	Height (m)	Body mass (kg)	BMI (kg/m2)	BSA (m2)	Fat Mass (kg)	Fat Mass (%)	Lean Mass (kg)	Lean Mass (%)	VO2max (mL/kg/min)	Tc_b (°C)	Tc_30 (°C)	ΔTC_30	Tc_60 (°C)	ΔTC_60	Tc_90 (°C)	ΔTc_90	MCAv_b (cm/s)	MCAv_30 (cm/s)	ΔMCAv_30	MCAv_60 (cm/s)	ΔMCAv_60	MCAv_90 (cm/s)	ΔMCAv_90	HR_b (bpm)	HR_30 (bpm)	HR_60 (bpm)	HR_90 (bpm)	ΔHR_90	GLS_b (%)	GLS_30 (%)	GLS_60 (%)	GLS_90 (%)	ΔGLS_90	SV_b (mL/beat)	SV_30 (mL/beat)	SV_60 (mL/beat)	SV_90 (mL/beat)	ΔSV_90	Q_b (mL/min)	Q_30 (mL/min)	Q_60 (mL/min)	Q_90 (mL/min)	ΔQ_90	Skin blood flow_b	Skin blood flow_30	Skin blood flow_60	Skin blood flow_90
MP01	M	26	1.77	73.95	23.6043	1.91	14.25	19.4	56.2	76	63.9	37.05	37.63	0.58	38.17	1.12	38.47	1.42	72.127	70.2764	-1.8506	66.9166	-5.2104	58.2107	-13.9163	63	100	97	104	41																32.73	126.08	145.93	145.07
MP02	M	25	1.82	67.75	20.4534	1.85	12.14	18	52.4	77.3	64.89	36.87	37.65	0.78	38.76	1.89	39.14	2.27	55.274	74.1658	18.8918	72.8996	17.6256	69.6274	14.3534	55	98	118	126	71																28.29	188.855	226.78	215.765
MP03	M	26	2.01	84.1	20.8163	2.17	11.39	13.6	68.4	81.4	52.01	37.16	37.58	0.42	37.69	0.53	37.78	0.62	40.5854	50.8183	10.2329	52.4742	11.8888	51.8913	11.3059	48	57	58	63	15	-20.85	-19.51				109.01	118.89				5232.48	6776.73				41.415	191.005	138.42	179.245
MP04	M	22	1.8	69.1	21.3272	1.86	14.81	21.3	51.5	74.6	54	37.11	37.71	0.6	38.43	1.32	38.58	1.47	48.6354	56.6198	7.9844	49.0329	0.3975	47.7195	-0.9159	65	108	121	133	68	-18.33	-18.22	-18.23	-17.87	0.46	75.68	70.47	70.14	67.55	-8.13	4919.2	7610.76	8486.94	8984.15	4064.95	20.66	229.12	223.215	241.365
MP05	M	28	1.82	87.2	26.3253	2.1	27.52	32	55.4	63.5	41.42	37.35	37.51	0.16	38.15	0.8	38.43	1.08	56.1618	53.4862	-2.6756	52.8272	-3.3346	48.4785	-7.6833	63	102	113	136	73	-21.62	-19.57	-20.09	-20.82	0.8	79.52	72.22	80.62	67.44	-12.08	5009.76	7366.44	9110.06	9171.84	4162.08	22.89	186.14	202.29	219.36
MP06	F	29	1.64	68.9	25.6172	1.77					35.47	37.19	37.44	0.25	38.5	1.31	39.06	1.87	64.65	60.9576	-3.6924	55.0621	-9.5879	53.571	-11.079	52	106	128	147	95	-23.84	-23	-23.22	-23.2	0.64	87.27	63.16	57.6	53.5	-33.77	4538.04	6694.96	7372.8	7864.5	3326.46	20.235	170.68	185.795	147.345
MP07	M	32	1.84	97.6	28.828	2.23	29.53	30.6	63.755	66.1	44.1	36.63	37.15	0.52	37.57	0.94	37.87	1.24								97	98	105	110	13	-21.35	-25.68	-24.27	-24.83	-3.48	82.09	91.49	85.13			7962.73	8966.02	8938.65
MP08	F	32	1.71	70.15	23.9903	1.82	26.72	37.8	41.2	58.7	34.93	37.73	38	0.27	38.64	0.91	39.05	1.32	51.8098	66.7577	14.9479	63.5823	11.7725	64.8423	13.0325	79	111	119	127	48	-21.94					58.31					4606.49					21.89	171.27	173.9	177.51
MP09	M	26	1.92	72.3	19.6126	1.96	9.39	13.2	58.9	81.4	76.59	37.25	37.69	0.44	38.22	0.97	38.45	1.2	55.5973	58.3921	2.7948	57.1361	1.5388	55.9588	0.3615	48	100	84	96	48	-23.62	-20.43	-18.28	-18.16	5.46	102.35	106.26	82.34	77.94	-24.41	4912.8	10626	6916.56	7482.24	2569.44	29.74	117.05	149.52	261.59
MP10	F	28	1.69	61	21.3578	1.69	17.65	29.1	40.6	66.6	48.92	37.5	37.71	0.21	38.21	0.71	38.49	0.99	77.8408	72.5347	-5.3061	72.184	-5.6568	70.0586	-7.7822	52	88	100	104	52	-23.21	-20.42	-18.72	-19.37	3.84	78.91	74.71	73.3	67.89	-11.02	4103.32	6574.48	7330	7060.56	2957.24	27.11	184.18	152.93	229.58
MP11	F	21	1.69	54.63	19.1275	1.6	14.76	27.1	37.5	68.6	46.29	37.23	37.75	0.52	38.24	1.01	38.47	1.24	49.9565	55.1979	5.2414	53.534	3.5775	46.0645	-3.892	62	77	94	104	42	-24.04	-22.85	-20.62	-19.64	4.4	61.05	49.86	45.62	43.96	-17.09	3785.1	3839.22	4288.28	4571.84	786.74	14.1752	148.025	154.54	136.945
MP12	M	26	1.84	76	22.448	1.97	11.341	15.1	60.397	80.3	63.51	36.96	37.13	0.17	37.49	0.53	37.63	0.67								68	76	83	86	18	-19.02	-19.93	-17.85	-15.36	3.66	98.72	98.78	84.71	82.47	-16.25	6712.96	7507.28	7030.93	7092.42	379.46	22.68	148.96	185.65	209.36
MP13	M	25	1.85	83.75	24.4704	2.08	13.38	16.1	66.3	79.1	67.9	37.42	37.64	0.22	38.02	0.6	38.31	0.89	51.7732	52.5476	0.7744	49.6098	-2.1634	45.7391	-6.0341	70	84	102	91	21	-20.89	-18.44	-18.25	-15.7	5.19	82.71	89.93	83.75	64.61	-18.1	5789.7	7554.12	8542.5	5879.51	89.81	29.595	180.405	130.07	180.465
MP14	M	20	1.73	63.4	21.1835	1.75	7.58	11.8	53.4	84.2	69.67	36.59	36.87	0.28	37.52	0.93	37.56	0.97	61.967	65.3669	3.3999	64.0612	2.0942	66.7766	4.8096	74	93	108	113	39	-14.01	-16.55				57.66	67.25	24.54			4266.84	6254.25	2650.32			16.105	142.59	143.895	162.025
MP15	M	28	1.82	77.35	23.3516	1.98	11.896	15.1	63.929	80.9	65.15	36.96	37.36	0.4	37.81	0.85	37.95	0.99								53	70	104	90	37	-18.23	-20.74	-15.87	-18.89	-0.66	104.31	97.59	98.15	83.83	-20.48	5528.43	6831.3	10207.6	7544.7	2016.27	20.31	165.04	177.84	148.52
MP16	F	22	1.7	63.65	22.0242	1.73	17.15	27.5	42.7	67.1	39.91	37.12	37.46	0.34	37.84	0.72	38.33	1.21	64.8141	68.7245	3.9104	55.3506	-9.4635	50.1986	-14.6155	98	104	107	112	14		-16.05	-17.75	-21.16			63.85		72.25			6640.4		8092		23.11	141.79	180	155.91
MP17	F	31	1.55	59.16	24.6243	1.6	19.806	33.6	36.971	62.66	36.93	37.04	37.75	0.71	38.53	1.49	38.71	1.67								74	103	121	125	51	-19.16	-19.22	-18.31													18.35	134.65	143.61	179.57
MP18	M	30	1.84	82.7	24.427	2.06	14.71	17.8	64	77.3	70.69	36.74	37.37	0.63	37.9	1.16	38.02	1.28	69.6653	63.0837	-6.5816	59.862	-9.8033	56.9644	-12.7009	45	69	94	104	59	-22.57	-18.37	-18.49	-18.22	4.35	119.44	106.71	91.71	79.71	-39.73	5374.8	7362.99	8620.74	8289.84	2915.04	28.285	166.89	181.29	145.875
MP19	M	26	1.73	53.84	17.9892	1.6	6.858	12.6	45.179	82.7	50.6	36.69	37.35	0.66	38.12	1.43	38.43	1.74								59	107	104	105	46	-21.7	-17.2	-15.89	-16.16	5.54	70.86	80.57	72.33	73.57	2.71	4180.74	8620.99	7522.32	7724.85	3544.11	18.04	154.67	136.94	175.45
MP20	M	32	1.79	70.3	21.9406	1.87	14.423	20.6	52.669	75.2	50	36.86	37.14	0.28	38.06	1.2	38.28	1.42								67	82	82	100	33	-17.06	-17.75	-17.83	-15.74	1.32	57.6	61.35	46.06	54.03	-3.57	3859.2	5030.7	3776.92	5403	1543.8	23.13	102.94	120.97	135.68
MP21	F	28	1.75	60.8	19.8531	1.72	13.49	21.9	45.6	74.9	67.51	37.06	37.52	0.46	37.92	0.86	38.1	1.04	53.8035	52.038	-1.7655	50.2144	-3.5891	50.2686	-3.5349	49	59	67	76	27	-19.01	-24.77	-23.78	-24.67	-5.66	76.14	85.23	77.76	73.74	-2.4	3730.86	5028.57	5209.92	5604.24	1873.38	15.025	140.86	167.035	158.535
MP23	M	22	1.71	63.2	21.6135	1.73	19.26	30.8	41.1	65	33.07	36.96	37.31	0.35	38.31	1.35	39.34	2.38	86.17	78.76	-7.41	66.16	-20.01	62.64	-23.53	73	113	139	146	73	-21.91	-16.4	-15.67	-13.49	8.42	53.93	43.51	42.29	32.66	-21.27	3936.89	4916.63	5878.31	4768.36	831.47	11.965	106.345	129.085	205.92
MP24	M	21	1.79	84.9	26.4973	2.05	18.886	22.2	62.938	74.1	51.83	36.7	37.28	0.58	38.11	1.41	38.45	1.75								61	85	111	112	51	-19.64		-17.83	-18.35	1.29	82.11		81.88	57.48	-24.63	5008.71		9088.68	6437.76	1429.05	11.89	163.16	164.95	166.51
MP25	M	29	1.83	77.7	23.2016	1.99	12.61	16.1	62.5	80.4	76.1	36.92	37.02	0.1	37.63	0.71	38.17	1.25	48.071	54.9339	6.8629	53.5646	5.4936	49.2208	1.1498	71	84	89	92	21	-22.38	-19.66	-21.21	-19.75	2.63	99.35	106.42	97.07	95.19	-4.16	7053.85	8939.28	8639.23	8757.48	1703.63	22.98	175.61	116.195	215.835
MP26	F	40	1.72	63.6	21.4981	1.74	7.46	11.5	54	84.9	51.96	36.28	37.34	1.06	38.01	1.73	38.23	1.95	56.9682	74.9165	17.9483	59.1481	2.1799	65.2227	8.2545	50	85	88	99	49	-19.74	-18.28	-17.28	-13.78	5.96	80.5	70.45	67.1	66.8	-13.7	4025	5988.25	5904.8	6613.2	2588.2	13.185	170.03	129.985	141.9
MP27	M	20	1.72	65.6	22.1741	1.77	16.3	24.6	47.2	71.9	57.13	36.67	37.73	1.06	38.41	1.74	39	2.33	65.8056	58.9036	-6.902	53.1722	-12.6334	55.3562	-10.4494	71	89	108	113	42	-21.04	-17.79	-17.4	-17.6	3.44	74.06	51.89	58.42	61.49	-12.57	5258.26	4618.21	6309.36	6948.37	1690.11	16.955	218.05	195.28	200.395
MP28	M	25	1.67	66	23.6652	1.75					61.85	36.91	37.25	0.34	37.93	1.02	38.47	1.56	63.4989	71.1387	7.6398	58.7439	-4.755	60.9248	-2.5741	53	88	106	117	64	-17.59	-19.07	-17.22	-17.01	0.58	65.27	70.55	56.97	53.16	-12.11	3459.31	6208.4	6038.82	6219.72	2760.41	26.915	187.31	187.145	178.725
MP29	F	36	1.64	59.85	22.2524	1.65	20.1	32.8	38.5	64.3	43.85	37.49	37.89	0.4	38.46	0.97	38.59	1.1	63.5391	62.0557	-1.4834	57.2697	-6.2694	50.8172	-12.7219	77	98	113	123	46	-21.87	-25.83	-23.67	-25.77	-3.9	49.25	48.26	55.22	49.05	-0.2	3792.25	4729.48	6239.86	6033.15	2240.9	20.285	133.235	184.51	149.285
MP30	F	22	1.71	63.65	21.7674	1.74	21.5	33.3	40.7	63.9	47.15	37.19	37.62	0.43	38.53	1.34	38.52	1.33	61.0318	55.8339	-5.1979	51.1683	-9.8635	54.2559	-6.7759	78	117	117	120	42	-24.65	-19.12	-23.34	-22.29	2.36	77.69	70.35	83.12	81.19	3.5	6059.82	8230.95	9725.04	9742.8	3682.98	43.76	202.18	226.895	188.81
MP31	F	27	1.7	57.18	19.7855	1.64	7.58	26.9	19.5	34	49.04	36.99	37.25	0.26	37.69	0.7	38.1	1.11	65.1557	72.6646	7.5089	69.2432	4.0875	65.367	0.2113	65	88	93	108	43	-25.33			-28.81	-3.48	64.14					4169.1					23.43	158.88	139.77	156.555
MP32	F	38	1.7	63.9	22.1107	1.74	13.64	20.8	49.1	76.9	37.64	37.05	37.72	0.67	38.2	1.15	38.1	1.05	72.7896	59.8313	-12.9583	44.7913	-27.9983	47.5827	-25.2069	64	102	128	115	51	-17.32			-18.04	-0.72	59.74	56.79		53.5	-6.24	3823.36	5792.58		6152.5	2329.14	53.875	222.405	234.48	174.07
MP33	F	38	1.77	60.75	19.391	1.73	16.523	27.5	40.85	68.08	35.47	36.93	37.65	0.72	38.38	1.45	38.88	1.95								57	80	112	106	49																17.58	140.85	139.09	140.01
MP34	F	26	1.63	56.72	21.3482	1.6	19.445	34	35.632	62.8	39.66	37.57	38.17	0.6	38.85	1.28	38.83	1.26								67	107	130	118	51	-21.38	-17.66	-15.3			48.3	41.94	44.49	34.84	-13.46	3236.1	4487.58	5783.7	4111.12	875.02	23.93	154.27	148.61	128.93
MP35	F	32	1.69	64.85	22.7058	1.74	17.62	26.8	45.6	70.4	43.74	37.35	37.68	0.33	37.71	0.36	37.7	0.35	49.2417	47.7151	-1.5266	48.0651	-1.1766	43.9317	-5.31	66	93	88	88	22	-23.71	-23.4	-21.59	-20.93	2.78	72.34	62.44	69.24	60.53	-11.81	4774.44	5806.92	6093.12	5326.64	552.2	25.24	156.115	167.81	162.985
MP36	F	41	1.81	68.85	21.0158	1.86	20.171	29.8	44.742	66.2	32.38	37.29	37.73	0.44	38.07	0.78	38.2	0.91								46	59	67	69	23	-25.14	-26.04	-24.01			83.87	89.54	61.54	56.7	-27.17	3858.02	5282.86	4123.18	3912.3	54.28
MP37	F	29	1.64	54.64	20.3153	1.58	18.64	33.9	34.1	62.5	30.27	37.04	37.56	0.52	38.1	1.06	38.38	1.34	69.5031	58.859	-10.6441	58.1213	-11.3818	49.8694	-19.6337	60	116	136	143	83	-16.53	-14.46	-14.32	-12.89	3.64	51.18	49.95	55.92	44.85	-6.33	3045.21	5794.2	7605.12	6413.55	3368.34	17.21	174.6	197.465	164.515
MP38	F	28	1.85	71.3	20.83	1.91	22.92	42	31.13	49	40.64	37.43														64					-19.41					78					4992					25.44
MP39	F	22	1.6	56.9							24.8	37.51	38.14	0.63	39.54	2.03										96	126	160			-22.88	-19.13	-18.37			53.3	32.59	36.47			5116.8	4106.34	5835.2			10.14	108.91	118.4
	Grey cells represent data not collected due to technical issues, participants withdrawal or poor data quality
[truncated: 16 more columns]

## Sheet: Legend
BMI	Body mass index
BSA	Body surface area
VO2max	Maximal oxygen uptake
Tc	Core temperature
MCAv	Middle cerebral artery velocity
HR	Heart rate
GLS	Global longitudinal strain
SV	Stroke volume
Q	Cardiac output
PETCO2	End-tidal CO2 partial pressure
VE	Ventilation
RR	Respiratory Rate
